# Supplementary material for: Weak Noncovalent Interactions in Three Closely Related Adamantane-Linked 1,2,4-Triazole N-Mannich Bases: Insights from Energy Frameworks, Hirshfeld Surface Analysis, In Silico 11β-HSD1 Molecular Docking and ADMET Prediction
Source: Molecules. 2022 Oct 31;27(21):7403. doi: 10.3390/molecules27217403 (PMC9658560; doi:10.3390/molecules27217403)
Supplement: Supplementary file 1 [file molecules-27-07403-s001.zip]

Archive with 1 entries (1 files):
- molecules-1960649-supplementary.pdf
